# Supplementary material for: The Contributory Role of Cell Blocks in Salivary Gland Neoplasms Fine Needle Aspirations Classified by the Milan System for Reporting Salivary Gland Cytology
Source: Diagnostics (Basel). 2021 Sep 27;11(10):1778. doi: 10.3390/diagnostics11101778 (PMC8534546; doi:10.3390/diagnostics11101778)
Supplement: Supplementary file 1 [file diagnostics-11-01778-s001.zip]

Archive with 1 entries (1 files):
- diagnostics-1346041-supplementary.pdf
